# Supplementary material for: Clinical experience with hepatorenal tyrosinemia from a single Egyptian center
Source: PLoS One. 2022 May 10;17(5):e0268017. doi: 10.1371/journal.pone.0268017 (PMC9089876; doi:10.1371/journal.pone.0268017)
Supplement: S1 Data — (XLSX) [file pone.0268017.s001.xlsx]

## Sheet: Sheet1
NAME	DELAY
	12 MO	CHRONIC	JAUNDICE, SPLENOMEGALY	1	OUT	CONS	CHRONIC	J	H	S	NO	NO	RICKETS	9.9	POS	224	NO	1.6	0.3	91	25	1525	2.6	0	1.6	31924	NA	123	NA	BRIGHT	ENLARGED
	11 MO	CHRONIC	RICKETS, DELAYED WALKING, POLYURIA	NO		CONS	CHRONIC	NO	H	S	NO	NO	RICKETS	7.5	POS	191	NO	0.8	0.4	61	46	NA	NA	3.1	1.3	93.5	SUGAR	64.7	NA	NA	NA
	ZERO	CHRONIC	ACCIDENTAL HEPATOMEGALY	NA	NA	NA	CHRONIC	NO	H	S	NO	NO	RICKETS	9.8	POS	NA	NA	NA	NA	NA	18	3012	1	NA	NA	NA	NA	93	NA	NA	NA
	1 MO	SUBACUTE	EPISTAXIS	NO		CONS	SUBACUTE	J	H	S	NO	B	RICKETS	8.5	POS	212	NO	3.6	1.4	75	24	2325	NA	NA	1.7	9700	NA	21	NA	FOCAL	ECHO, ENLARGED
	9 MO	CHRONIC	REPEATED DEHYDRATION, RICKETS	1	IN	CONS	CHRONIC	NO	H	S	NO	NO	RICKETS	9.7	POS	98	POS	3.3	2.1	67	32	1620	1.07	2.9	2.7	8250	sugar	42	na	hetero	echo
	20 MO	ACUTE	vomiting, HSM, FOCAL LESIONS	1	IN	no	ACUTE	NO	H	S	ASCITES	NO	RICKETS	11	NO	153	NO	0.8	0.3	105	107	484	NA	4.7	1	370	NA	134	TYR, PHEN	FOCAL	NOR
	7 MO	ACUTE	DISTENTION	NO		CONS	ACUTE	NO	H	S	NO	NO	NO	9	POS	57	POS	2.1	1.3	94	53	1470	3.2	4.2	1	13129	NA	704	NA	FOCAL	ECHO
	23 MO	CHRONIC	GE, DISTENTION, HSM	2	IN AND OUT	CONS	CHRONIC	NO	H	S	NO	NO	RICKETS	9.6	POS	221	NO	1.7	0.6	116	30	1067	1.3	3	1.7	303	NA	202	NA	FOCAL	ECHO, ENLARGED
	1 MO	ACUTE	distension	no		cons	ACUTE	J	H	S	ASCITES	NO	NO	10.7	NO	120	POS	3.1	1	56	43	2668	NA	2.8	1.8	87500	NA	134	NA	FOCAL		ASCITES
	14 MO	SUBACUTE	distension, epitsaxis	NO		CONS	SUBACUTE	J	H	S	NO	B	NO	7	POS	192	NO	4.4	2.3	56	16	1622	1	2.3	NA	18980	NA	373	TYR, METH	BRIGHT, FOCAL	ECHO
	7 MO	ACUTE	DISTENSION, ANEMIA, SEPSIS	2	in and out	CONS	ACUTE	NO	H	S	NO	NO	NO	9.9	POS	216	NO	2.1	1.2	91	58	509	2.9	3.5	1.7	NA	1010 ALKALINE	71	TYR	HETERO FOCAL
	22 MO	SUBACUTE	DISTENTION	na		na	SUBACUTE	NA	NA	NA	NA	NA	NA	9.2	POS	201	NO	0.9	0.2	66	22	1333	1.9	4.7	1.3	2890	SUGAR	115	TYR, METH	HETERO	NOR
	3 MO	CHRONIC	GENERALIZED EDEMA, JAUNDICE, BTX	1	OUT	CONS	CHRONIC	no	h	no	ascites	no	edema	9.6	POS	252	NO	0.7	0.2	33	25	491	2.3	3.3	2.3	53893	na	432	na	bright	echo
	13 MO	ACUTE	NA	NO		CONS	ACUTE	NO	H	S	NO	NO	NO	9	POS	105	POS	4.2	2.3	234	73	7498	NA	2.1	2.1	80841	NA	373	TYR. PHEN	BRIGHT	ECHO
	1 MO	SCREENING	SCREENING	1	IN	no	SCREENING	NO	NO	NO	NO	NO	NO	NA	NO	NA	NA	0.4	0.1	20	19	675	5	4	NA	81624	NA	106	TYR	NORMAL
	5 MO	ACUTE	DISTENSION	NO		CONS	ACUTE	J	H	S	NO	NO	NO	10.3	POS	150	NO	4.3	1.6	68	27	4133	2.1	2.7	NA	143000	ALKALINE	75	TYR, METH	HETERO	NOR
	1 MO	CHRONIC	DISTENTION	NA	NA	NA	CHRONIC	NO	H	S	NO	NO	NO	9.2	POS	108	POS	0.6	0.2	72	19	687	3.4	4.5	1.3	5186	NA	124	NA	HETERO	ECHO
	14 MO	ACUTE	DISTENTION, BRUISING	NO		CONS	ACUTE	NO	H	S	NO	B	FRACTURES	7.3	POS	154	NO	2.3	0.7	123	34	5805	2	3.8	2.2	60121	NA	194	NA	HETERO	ECHO, ENLARGED
	1 MO	SUBACUTE	HEPATOMEGALY	1	IN	CONS	SUBACUTE	NO	H	NO	NO	NO	RICKETS	10.1	NO	118	POS	1.42	0.46	105	33	4220	NA	3.9	NA	97631	NA	465	TYR	NA	NA
	7 MO	CHRONIC	DISTENSION, JAUNDICE	NO		NO	CHRONIC	NO	H	S	NO	NO	NO	10	POS	126	POS	1.7	NA	57	38	1210	NA	3	1.5	12101	ALB	119	TYR	FOCAL	NOR
	16 MO	CHRONIC	DISTENTION	1	OUT	CONS	CHRONIC	NO	H	S	NO	NO	Rickets	10.3	POS	110	POS	0.16	0.1	69	44	864	2.1	4	1.6	1961	NA	366	TYR	NORMAL	NOR
	2 MO	CHRONIC	FEVER, DISTENTION, FOCAL	NO		NO	CHRONIC	J	H	S	NO	NO	RICKETS	8.6	POS	47	POS	3.1	1.4	60	20	1266	2	4.6	2.3	13387	NA	374	TYR	FOCAL	ECHO, ENLARGED
	ZERO	SUBACUTE	BLEEDING PR, ICH	1	out	CONS	SUBACUTE	J	H	S	NO	B	NO	9.5	NO	145	POS	6.3	3.5	79	29	1377	4.3	3.2	3.7	3340	NA	73	TYR	FOCAL	ENLARGED
	7 MO	CHRONIC	DELAYED SITTING, HSM	NO		CONS	CHRONIC	NO	H	S	NO	NO	NO	6.6	POS	241	NO	2	0.8	72	71	871	NA	2.2	2.2	106923	NA	144	NA	FOCAL	ENLARGED
	ZERO	CHRONIC	fever, HSM, increased enzymes	NO		CONS	CHRONIC	NO	H	S	NO	NO	Rickets	9	POS	290	NO	0.6	0	52	40	812	3.3	NA	1.5	2235	Alb POS	178	TYR	COARSE	ECHO	ASCITES
	15 MO	CHRONIC	DISTENSION, HSM	NO		CONS	CHRONIC	NO	H	S	NO	NO	RICKETS	NA	NA	NA	NA	NA	NA	NA	NA	NA	NA	3.2	NA	69593	NA	44	NA	FOCAL	NOR
	ZERO	SUBACUTE	SCREENING	1	OUT	CONS	SUBACUTE	NO	NO	NO	NO	NO	NO	7.4	POS	131	POS	NA	0.3	143	34	1534	NA	2.1	NA	313317	NA	120	TYR	NA	NA
	2 MO	SUBACUTE	HYDROCELE OPERATION, COAGULOPATHY	1	OUT	CONS	SUBACUTE	NO	h	s	no	b	Rickets	na	NA	na	NA	NA	0.4	113	59	2291	2.5	3.2	3.2	>45000	NA	310	NA	COARSE	NOR
	ZERO	SUBACUTE	ACCIDENTAL HSM	NO		CONS	SUBACUTE	J	H	S	NO	NO	NO	10.2	NO	165	NO	3.3	1.7	179	84	2211	1.9	3.2	2.3	121500	NA	290	TYR	FOCAL	NOR
	17 MO	CHRONIC	Distension, epistaxis, delayed motor	no		cons	CHRONIC	no	H	S	NO	B	NO	9.1	POS	61	POS	1.1	0.3	55	39	518	3.1	NA	2.2	5117	ALB	396	NA	FOCAL	KID NOR
	4 MO	SUBACUTE	distension, hepatomegaly	1	out	cons	SUBACUTE	NO	H	NO	NO	NO	NO	10.3	POS	286	NO	0.4	0.1	39	21	324/640	5.7	4	1.6	3943	NA	403	NA	FOCAL	KID NOR
	ZERO	SUBACUTE	fever, abdominal distention	no		consa	SUBACUTE	j	h	no	no	no	no	9	POS	96	POS	3	0.9	91	29	1984	1.1	2.7	3.8	36300	na	236	tyr, meth	no	no	ascites
	6 MO	ACUTE	distention, FTT	NO		NO	ACUTE	NO	H	S	NO	B	RICKETS	11.6	NO	109	POS	2.8	1.3	76	36	2381	1.4	NA	3.6	134668	NA	130	TYR. METH	NORMAL	NORMAL
	4 MO	SUBACUTE	DISTENSION, GE	NO		CONS	SUBACUTE	J	H	NO	NO	NO	RICKETS	10.2	NO	77	POS	2.1	0.7	53	37	1253	1.5	3.5	1.8	8320	NA	306	NA	NA	NA
	16 MO	CHRONIC	DISTENSION, FOCAL, 57	NO		NO	CHRONIC	NO	H	S	NO	NO	Rickets	12.6	NO	143	POS	2.5	0.9	61	23	1657	3.2	3.6	1.6	NA	NA	465	NA	FOCAL	ENLARGED
	8 MO	ACUTE	SCREENING	2	in and out	cons	ACUTE	no	no	no	no	no	no	na	NA	na	NA	na	na	na	na	na	na	na	na	na	na	na	na	na	na
	23 MO	ACUTE	Abd Distention	NO		CONS	ACUTE	NO	H	S	NO	NO	Rickets	7.4	POS	170	NO	2	0.7	128	29	2814	1.6	2.5	2.96	>4842	NA	134	NA	HETERO	echo
	1 MO	CHRONIC	fever, HSM	NO		CONS	CHRONIC	NO	H	S	NO	B	NO	9.7	POS	150	NO	1.7	1.5	167	44	1679	NA	3.7	5	25436	NA	472	NA	FOCAL	KID NOR
	5 MO	ACUTE	distension, focal lesions	1	out	cons	ACUTE	no	h	s	no	b	Rickets	11	POS	55	POS	2.7	0.9	76	29	3124	2.3	3.2	3.11	42300	sugar	125	na	focal	enlarged
	7 MO	CHRONIC	DISTENSION,	1	IN	CONS	CHRONIC	NO	H	S	NO	NO	NO	10.5	POS	104	POS	1.7	0.5	57	32	1103	1.5	3.3	3.3	200000	NA	177	TYR, METH	FOCAL
	12 MO	CHRONIC	DISTENSION, JAUNDICE	1	out	CONS	CHRONIC	J	H	S	ASCITES	NO	RICKETS	11	POS	39	POS	NA	NA	NA	19	2057	2.3	4	2.2	>20000	SUGAR	254	TYR	HETERO	ENLARGED
	4 MO	CHRONIC	VOMITING, DEHYDRATION, POLYURIA	NO		CONS	CHRONIC	NO	H	NO	NO	NO	NO	9.4	POS	250	NO	0.5	0.2	59	20	956	3.6	4.6	1.8	>20000	PH 8	67	NA	BRIGHT	ECHO
	ZERO	SUBACUTE	SCREENING	1	OUT	NO	SUBACUTE	NO	NO	NO	NO	NO	NO	NA	NA	NA	NA	NA	NA	64	NA	NA	NA	NA	2	31880	NA	1062	NA	NA	NA
	2 MO	SUBACUTE	jaundice	NO		CONS	SUBACUTE	J	H	S	NO	NO	NO	8.9	POS	87	POS	NA	NA	119	18	1318	NA	3.5	5.7	20000	NA	8.5	NA	HETERO	ECHO
	1 MO	CHRONIC	HERNIA SURGERY, COAGULOPATHY, RICKETS	NO		CONS	CHRONIC	NO	NO	NO	NO	NO	RICKETS	7.7	POS	202	NO	NA	NA	NA	54	4119	1.2	3.3	3.6	NA	NA	224	NA	NA	NA
	2 MO	CHRONIC	GE, HEPATOMEGALY, RICKETS	1	OUT	CONS	CHRONIC	NO	H	S	NO	NO	Rickets	10.8	POS	503	NO	0.7	0.2	48	14	714	2.7	3.6	4.3	188750	Ph 7	85	na	bright	echo
	8 MO	SUBACUTE	DISTENSION	1	out	CONS	SUBACUTE	NO	H	S	NO	NO	NO	8	POS	198	NO	2.7	1.1	80	23	1538	2.3	3.5	2.3	NA	NA	466	NA	FOCAL	ECHO
	16 MO	ACUTE	DISTENSION, FTT	1	IN	CONS	ACUTE	J	H	S	ASCITES	NO	FEVER, RICKETS	10.6	POS	147	POS	2	0.4	88	67	2716	1.4	3.2	NA	76580	NA	108	TYR	FOCAL	NOR
	1 MO	CHRONIC	DISTENSION	2	OUT	CONS	CHRONIC	NO	H	S	NO	NO	NO	6.5	POS	81	POS	1.6	0.3	84	46	1479	1.3	2.7	3.3	57000	FREE	732	NOR	HETERO	ECHO
	1 MO	CHRONIC	DISTENTION, LL EDEMA	no		no	CHRONIC	no	h	no	ascites	no	edema	8.8	POS	95	POS	1.2	0.5	122	45	1527	1.5	2.5	1.9	215490	na	1751	na	focal	enlarged
	18 MO	ACUTE	DISTENTION, FTT, JAUNDICE	NO		CONS	ACUTE	NO	H	S	NO	NO	FTT	7.6	POS	150	NO	2.5	0.8	92	34	861	3	2.4	1.9	NA	NA	92	NA	HETERO	NORMAL
	6 MO	ACUTE	screening	3	out	CONS	ACUTE	J	H	S	NO	NO	NO	9	POS	90	POS	1	0.8	241	17	3015	2.9	NA	2.4	NA	NA	97	NA	HETERO	KID NOR
	2 MO	SUBACUTE	GE, FEVER, HEPATOMEGALY	NO		CONS	SUBACUTE	NO	H	S	NO	NO	FEVER	10	POS	133	POS	1.8	0.5	155	40	2143	2.7	3.5	2.3	200000	SUGAR	100	METH	FOCAL	ENLARGED
	5 MO	SUBACUTE	FEVER RECURRENT, DISTENSION, JAUNDICE	NO		CONS	SUBACUTE	NO	H	S	NO	NO	FEVER	9.8	POS	156	NO	2.2	1.2	46	35	2418	1.4	2	3.3	160241	SUGAR	570	NA	FOCAL	ENLARGED	ASCITES
	1 MO	SUBACUTE	DISTENTION, FTT, RICKETS	NO		NO	SUBACUTE	NO	H	S	NO	NO	Rickets	10.3	POS	120	POS	1.9	0.7	68	28	1322	2.7	2.3	3.6	160000	NA	49	TYR	HETERO	ENLARGED
	5 MO	ACUTE	DISTENTION, FOCAL LESIONS	NO		CONS	ACUTE	NO	H	S	NO	NO	NO	9	POS	97	POS	2.5	0.7	85	37	1041	1.4	2.4	3	12573	SUGAR	273	TYR, PHE, METH	FOCAL	ECHO
	1 MO	SUBACUTE	DISTENSION, ASCITES	NO		CONS	SUBACUTE	NO	H	S	NO	ASCITES	RICKETS, DIARRHEA	5.5	POS	77	POS	4	1.3	90	27	1609	1	2.6	5.7	125000	NA	42	NA	FOCAL	ENLARGED
	ZERO	CHRONIC	GB	1	OUT	CONS	CHRONIC	NO	NO	NO	NO	NO	GB, RICKETS	10.3	POS	153	NO	0.47	0.23	48	23	677	4	4.7	1.27	7284	NOR	638	NA	NORMAL	NOR
	NA	CHRONIC	NA	3	OUT	CONS	CHRONIC	NA	NA	NA	NA	NA	NA	NA	NA	NA	NA	NA	NA	NA	NA	NA	NA	NA	NA	NA	NA	NA	NA	NA	NA
	1 MO	CHRONIC	PRE-OPERATIVE COAGULOPATHY	NO		CONS	CHRONIC	NO	H	S	NO	NO	NO	8.3	POS	133	POS	1.1	0.3	231	38	1409	1.1	3.3	1.9	90450	NA	202	NA	HETERO	ECHO
	ZERO	SUBACUTE	DISTENTION, PER ORAL BLEEDING	NO		CONS	SUBACUTE	J	H	S	NO	B	RICKETS	6.6	POS	80	POS	6	3.2	139	35	190	2.5	3	2.2	121000	NA	185	NA	HETERO	NOR
	14 MO	SUBACUTE	ACCIDENTAL HSM	NO		CONS	SUBACUTE	NO	H	S	NO	PR	RICKETS	9.7	POS	264	NO	1.6	1	73	15	858	3.2	4	1.8	57363	NA	127	NA	HETERO	ECHO
	26 MO	ACUTE	SCREENING INCREASED TYR, DISTENTION, EDEMA, BLEEDING	3	OUT	CONS	ACUTE	NO	H	S	ASCITES	B	RICKETS	NA	NA	NA	NA	2.4	1.6	56	34	687	1.3	2.4	2.7	74000	NA	51	NA	NA	NA
	21 MO	SUBACUTE	FTT. MOTOR DELAY, POLYDIPSIA, POLYURIA	NO		CONS	SUBACUTE	NO	H	S	NO	B	RICKETS	13.2	NO	184	NO	0.9	0.3	86	75	693	1.3	4	1.72	23305	FREE	19.3	NA	HETERO, FOCAL	ECHO, ENLARGED
	ZERO	CHRONIC	ACCIDENTAL HSM, EDEMA	NO		CONS	CHRONIC	NO	H	S	ACITES	NO	NO	6.7	POS	136	POS	2.4	1.9	96	67	569	1.3	2.9	1.86	8887	ALB	102	NA	HETERO	ECHO, ENLARGED
	NA	CHRONIC	NA	1	IN	CONS	CHRONIC	NA	NA	NA	NA	NA	NA	NA	NA	NA	NA	NA	NA	NA	NA	NA	NA	NA	NA	NA	NA	132	NA	NA	NA
	ZERO	CHRONIC	GENERALIZED EDEMA	NO		CONS	CHRONIC	NO	H	NO	NO	NO	EDEMA	6.8	POS	142	POS	1.2	0.4	205	50	852	1.7	3.2	1.95	>10000	FREE	96	FREE	HETERO, FOCAL	ENLARGED, ECHO
	3 MO	CHRONIC	DISTENSION	NO		NO	CHRONIC	NO	H	S	NO	NO	RICKETS	8.6	POS	195	NO	1	0.29	75	15	1488	NA	4	1.6	390935	ALB, SUGAR	288	TYR	HETERO	ENLARGED
	5 MO	ACUTE	DISTENSION	NO		CONS	ACUTE	NO	H	S	NO	NO	rickets	9.4	POS	37	POS	4.1	1.73	111	55	1614	1.3	2.5	5.1	194350	na	1488	na	coarse	echo, enlarged
	7 MO	ACUTE	DISTENTION	1	IN	CONS	ACUTE	NO	H	S	NO	NO	NO	8.7	POS	181	NO	1.8	0.95	85	28	3064	4.6	3.9	2.6	138880	NA	189	NA	HETERO	ECHO, ENLARGED
	2 MO	SUBACUTE	DISTENSION	NO		CONS	SUBACUTE	NO	H	S	ASCITES	B	EDEMA	8.3	POS	150	NO	3.4	1	146	61	2411	2.3	2	>10	76000	NOR	73	NA	NORMAL	ECHO, ENLARGED
	8 MO	SUBACUTE	Distension, epistaxis, delayed motor	NO		CONS	SUBACUTE	J	H	S	ASCITES	B	NO	7.7	POS	264	NO	6.2	3.2	211	31	2054	2.3	3.2	2.5	>20000	SUGAR	186	TYR, METH	HETERO	ECHO, ENLARGED
	NA	CHRONIC	DELAYED WALKING, RICKETS, DENIAL	2	in and out	CONS	CHRONIC	NO	H	S	NO	NO	RICKETS	7.8	POS	66	POS	0.6	0.3	126	83	537	2.3	3.8	2.2	15320	NA	142	NA	NA	NA
	5 MO	ACUTE	DISTENSION	4	OUT	CONS	ACUTE	NO	H	NO	NO	NO	RICKETS	9.3	POS	119	POS	1	0.6	161	27	2631	1.7	3.7	2.48	60500	NA	400	NOR	HETERO	NORMAL
	4 mo	SUBACUTE	DISTENSION	NO		CONS	SUBACUTE	NO	H	S	NO	NO	RICKETS	8.7	POS
	7 MO	CHRONIC	DISTENSION	NO		CONS	CHRONIC	NO	H	S	NO		RICKETS

## Sheet: Sheet2
Hb	Platelets	TB	DB	AST	ALT	AP	P	ALB	INR	AFP	SA	TYR	METH	PHEN
9.9	224	1.6	0.3	91	25	1525	2.6	2.9	1.6	31924	123
7.5	191	0.8	0.4	61	46	NA	NA	3.1	1.3	93.5	64.7
9.8	NA	NA	NA	NA	18	3012	1	NA	NA	NA	93
8.5	212	3.6	1.4	75	24	2325	NA	NA	1.7	9700	21
9.7	98	3.3	2.1	67	32	1620	1.07	2.9	2.7	8250	42
11	153	0.8	0.3	105	107	484	NA	4.7	1	370	134	507		50
9	57	2.1	1.3	94	53	1470	3.2	4.2	1	13129	704
9.6	221	1.7	0.6	116	30	1067	1.3	3	1.7	303	202	10.9	36.5	26.9
10.7	120	3.1	1	56	43	2668	NA	2.8	1.8	87500	134
7	192	4.4	2.3	56	16	1622	1	2.3	NA	18980	373	214	106
9.9	216	2.1	1.2	91	58	509	2.9	3.5	1.7	NA	71	298	46
9.2	201	0.9	0.2	66	22	1333	1.9	4.7	1.3	2890	115	157	18
9.6	252	0.7	0.2	33	25	491	2.3	3.3	2.3	53893	432
9	105	4.2	2.3	234	73	7498	NA	2.1	2.1	80841	373	300	74
NA	NA	0.4	0.1	20	19	675	5	4	NA	81624	106
10.3	150	4.3	1.6	68	27	4133	2.1	2.7	NA	143000	75	296	34
9.2	108	0.6	0.2	72	19	687	3.4	4.5	1.3	5186	124
7.3	154	2.3	0.7	123	34	5805	2	3.8	2.2	60121	194
10.1	118	1.42	0.46	105	33	4220	NA	3.9	NA	97631	465
10	126	1.7	NA	57	38	1210	NA	3	1.5	12101	119	310	44
10.3	110	0.16	0.1	69	44	864	2.1	4	1.6	1961	366	409	26
8.6	47	3.1	1.4	60	20	1266	2	4.6	2.3	13387	374	241	42
9.5	145	6.3	3.5	79	29	1377	4.3	3.2	3.7	3340	73	A
6.6	241	2	0.8	72	71	871	NA	2.2	2.2	106923	144
9	290	0.6	0	52	40	812	3.3	NA	1.5	2235	178	215	15	47
NA	NA	NA	NA	NA	NA	NA	NA	3.2	NA	69593	44
7.4	131	NA	0.3	143	34	1534	NA	2.1	NA	313317	120	340	28
NA	na	NA	0.4	113	59	2291	2.5	3.2	3.2	>45000	310
10.2	165	3.3	1.7	179	84	2211	1.9	3.2	2.3	121500	290	276	36
9.1	61	1.1	0.3	55	39	518	3.1	NA	2.2	5117	396
10.3	286	0.4	0.1	39	21	324/640	5.7	4	1.6	3943	403
9	96	3	0.9	91	29	1984	1.1	2.7	3.8	36300	236	317	98
11.6	109	2.8	1.3	76	36	2381	1.4	NA	3.6	134668	130	253	67
10.2	77	2.1	0.7	53	37	1253	1.5	3.5	1.8	8320	306
12.6	143	2.5	0.9	61	23	1657	3.2	3.6	1.6	NA	465	150	64
NA	NA	NA	NA	NA	NA	NA	NA	NA	NA	NA	145
7.4	170	2	0.7	128	29	2814	1.6	2.5	2.96	>4842	134
9.7	150	1.7	1.5	167	44	1679	NA	3.7	5	25436	472
11	55	2.7	0.9	76	29	3124	2.3	3.2	3.11	42300	125
10.5	104	1.7	0.5	57	32	1103	1.5	3.3	3.3	200000	177	283	43.7	64.28
11	39	NA	NA	NA	19	2057	2.3	4	2.2	>20000	254
9.4	250	0.5	0.2	59	20	956	3.6	4.6	1.8	>20000	67
NA	NA	NA	NA	64	NA	NA	NA	NA	2	31880	1062
8.9	87	NA	NA	119	18	1318	NA	3.5	5.7	20000	8.5
7.7	202	NA	NA	NA	54	4119	1.2	3.3	3.6	NA	224
10.8	503	0.7	0.2	48	14	714	2.7	3.6	4.3	188750	85
8	198	2.7	1.1	80	23	1538	2.3	3.5	2.3	NA	466
10.6	147	2	0.4	88	67	2716	1.4	3.2	NA	76580	108	233	25.7	46.89
6.5	81	1.6	0.3	84	46	1479	1.3	2.7	3.3	57000	732
8.8	95	1.2	0.5	122	45	1527	1.5	2.5	1.9	215490	1751
7.6	150	2.5	0.8	92	34	861	3	2.4	1.9	NA	92	70.6	23.8	54.6
9	90	1	0.8	241	17	3015	2.9	NA	2.4	NA	97
10	133	1.8	0.5	155	40	2143	2.7	3.5	2.3	200000	100	171	52.7	46
9.8	156	2.2	1.2	46	35	2418	1.4	2	3.3	160241	570
10.3	120	1.9	0.7	68	28	1322	2.7	2.3	3.6	160000	49	426	36.8	58
9	97	2.5	0.7	85	37	1041	1.4	2.4	3	12573	273	676	692	156
5.5	77	4	1.3	90	27	1609	1	2.6	5.7	125000	42
10.3	153	0.47	0.23	48	23	677	4	4.7	1.27	7284	638
NA	NA	NA	NA	NA	NA	NA	NA	NA	NA	NA	457
8.3	133	1.1	0.3	231	38	1409	1.1	3.3	1.9	90450	202
6.6	80	6	3.2	139	35	190	2.5	3	2.2	121000	185	110	18	57
9.7	264	1.6	1	73	15	858	3.2	4	1.8	57363	127
NA	NA	2.4	1.6	56	34	687	1.3	2.4	2.7	74000	51
13.2	184	0.9	0.3	86	75	693	1.3	4	1.72	23305	19.3
6.7	136	2.4	1.9	96	67	569	1.3	2.9	1.86	8887	102
NA	NA	NA	NA	NA	NA	NA	NA	NA	NA	NA	132	156	58
6.8	142	1.2	0.4	205	50	852	1.7	3.2	1.95	>10000	96	171	29	45
8.6	195	1	0.29	75	15	1488	NA	4	1.6	390935	288	235.4	20.8
9.4	37	4.1	1.73	111	55	1614	1.3	2.5	5.1	194350	1488
8.7	181	1.8	0.95	85	28	3064	4.6	3.9	2.6	138880	189
8.3	150	3.4	1	146	61	2411	2.3	2	>10	76000	73
7.7	264	6.2	3.2	211	31	2054	2.3	3.2	2.5	>20000	186	506	219	86
7.8	66	0.6	0.3	126	83	537	2.3	3.8	2.2	15320	142
9.3	119	1	0.6	161	27	2631	1.7	3.7	2.48	60500	400
9.1	123	0.7	0.3	152	24	1762	1.4	2.9	2.2	24500	117
8	NA	2.4	1	75	23	1476	2.2	3.2	2.1	17300	216
8.7	55	1.7	0.9	44	56	890	3.2	3.3	1.9	166000	137
9	67	1.8	1	34	66	766	2	2.9	2	152300	98
